# Supplementary material for: Thaumatin-like Gene TLP1b Confers to Seed Oil Content and Resistance to Sclerotinia sclerotiorum in Arabidopsis
Source: Int J Mol Sci. 2025 Feb 24;26(5):1930. doi: 10.3390/ijms26051930 (PMC11900553; doi:10.3390/ijms26051930)
Supplement: Supplementary file 1 [file ijms-26-01930-s001.zip › Supplementary table.xlsx]

## Sheet: Table S1
Table S1. Primers used in this study.
Experiment	PrimerID	Sequence (5’-3’)
Construction of overexpression vector
	OEAtTLP1b-F	CTAGtctagaATGGGTCAATCTCAAGTTTCTCT
	OEAtTLP1b-R	CCGctcgagTCACAAAACGCGTTGCAT
Construction of knockout vector
	AtTLP1b_T1F	attgTGTAGGTAAAGGAGAGGTTC
	AtTLP1b_T1R	aaacGAACCTCTCCTTTACCTACA
	AtTLP1b_T2F	attgCCGGACCAAGCTGCGGGGAT
	AtTLP1b_T2R	aaacATCCCCGCAGCTTGGTCCGG
Subcellular localization
	SLAtTLP1b-F	ccttcacctagatctctcgagATGGGTCAATCTCAAGTTTCTCTCTT
	SLAtTLP1b-R	ggcgcgcccacccttacgcgtCAAAACGCGTTGCATCACC
Identification of genotypes of knockout lines
	HiTOM-AtTLP1bF	ggagtgagtacggtgtgcCTACACCGTCTGGCCTGGAC
	HiTOM-AtTLP1bR	gagttggatgctggatggTCTTCCGGTGGTTGCGTC
Real-time PCR
	qPCRAtTLP1b-F	GGGTCAATCTCAAGTTTCTCTCTT
	qPCRAtTLP1b-R	GGATAACTCGTGTCTCGGTAGG
	qPCRTOC1-F	GTTGATGGATCGGGTTTCTC
	qPCRTOC1-R	TCATGACCCCATGCATATAG
	qPCRCCA1-F	TCTGTGTCTGACGAGGGTCGAATT
	qPCRCCA1-R	ACTTTGCGGCAATACCTCTCTGG
	qPCRLHY-F	GACTCAAACACTGCCCAGAAGA
	qPCRLHY-R	CGTCACTCCCTGAAGGTGTATTT
	qPCRAAD3-F	GGATCTGTTCAGGCGTTAGC
	qPCRAAD3-R	GGCATTGTGATCCGTTTCTT
	qPCRERF113-F	AGTAAGGCAACGACCATGGG
	qPCRERF113-R	GTCTCGAATGTCCCAAGCCA
	qPCRJOX4-F	CTTCCATAAGAAACCCTTCCAA
	qPCRJOX4-R	TCCGTACTTTTCGATCAATTCTC
	AtActin8F	GCAGACCGTATGAGCAAAG
	AtActin8R	GGAAGCAAGGATAGAACCAC

## Sheet: Table S2
Table S2. Summary of RNA-seq in different samples.
Samples	Tissues	Clean readsa	Clean bases (bp)	GC Content	%≥Q30	Total Readsb	Mapped Reads	Uniq Mapped Reads	Multiple Map Reads	Reads Map to '+'	Reads Map to '-'
A4	OE-9 4DAF silique	21346814	6397330678	0.4599	0.9368	42693628	41,302,422 (96.74%)	40,468,487 (94.79%)	833,935 (1.95%)	20,587,807 (48.22%)	20,619,587 (48.30%)
A8	OE-9 8DAF silique	21663811	6493852550	0.4567	0.9375	43327622	41,595,077 (96.00%)	40,665,307 (93.86%)	929,770 (2.15%)	20,717,959 (47.82%)	20,747,744 (47.89%)
A12	OE-9 12DAF silique	21233751	6363520160	0.4764	0.9383	42467502	40,823,399 (96.13%)	39,545,804 (93.12%)	1,277,595 (3.01%)	20,357,945 (47.94%)	20,358,202 (47.94%)
A16	OE-9 16DAF silique	20865323	6250391844	0.4811	0.9414	41730646	40,144,962 (96.20%)	38,684,637 (92.70%)	1,460,325 (3.50%)	20,024,459 (47.99%)	20,039,712 (48.02%)
B4	OE-18 4DAF silique	23786348	7127910950	0.4568	0.9398	47572696	46,411,827 (97.56%)	45,367,537 (95.36%)	1,044,290 (2.20%)	23,120,399 (48.60%)	23,152,666 (48.67%)
B8	OE-18 8DAF silique	24382143	7306560520	0.4561	0.9341	48764286	47,345,115 (97.09%)	46,291,985 (94.93%)	1,053,130 (2.16%)	23,603,137 (48.40%)	23,627,827 (48.45%)
B12	OE-18 12DAF silique	20564957	6163671208	0.4759	0.9376	41129914	39,903,140 (97.02%)	38,845,161 (94.45%)	1,057,979 (2.57%)	19,906,642 (48.40%)	19,905,137 (48.40%)
B16	OE-18 16DAF silique	23836520	7141297036	0.4794	0.9333	47673040	45,860,317 (96.20%)	44,042,274 (92.38%)	1,818,043 (3.81%)	22,881,660 (48.00%)	22,896,051 (48.03%)
C4	Col-0 4DAF silique	20633247	6182677778	0.4571	0.9397	41266494	40,296,638 (97.65%)	39,445,987 (95.59%)	850,651 (2.06%)	20,081,647 (48.66%)	20,106,748 (48.72%)
C8	Col-0 8DAF silique	22482728	6735873754	0.4562	0.9375	44965456	43,868,564 (97.56%)	42,812,320 (95.21%)	1,056,244 (2.35%)	21,831,444 (48.55%)	21,859,608 (48.61%)
C12	Col-0 12DAF silique	21422859	6416675604	0.4772	0.9325	42845718	41,564,273 (97.01%)	40,325,793 (94.12%)	1,238,480 (2.89%)	20,745,020 (48.42%)	20,730,065 (48.38%)
C16	Col-0 16DAF silique	22036048	6601116332	0.4816	0.9352	44072096	42,866,221 (97.26%)	41,269,283 (93.64%)	1,596,938 (3.62%)	21,381,855 (48.52%)	21,364,266 (48.48%)
a: Clean reads: Paired-end numbers of Clean Data.
b: Total Reads: Reads number of Clean Data, not paired-end reads.

## Sheet: Table S3
Table S3. The expression of genes selected to verify the quality of RNA-seq.
Gene ID	Name	Description	FPKM
			4 DAF			8 DAF			12 DAF			16 DAF
			OE-9	OE-18	Col-0	OE-9	OE-18	Col-0	OE-9	OE-18	Col-0	OE-9	OE-18	Col-0
AT4G36010	AtTLP1b	Pathogenesis-related thaumatin superfamily protein [Arabidopsis thaliana]	4881.05	1141.8	6.88203	3564.31	1318.41	10.7445	11437.1	9307.33	6.03189	11300.7	2748.62	13.7278
AT5G61380	TOC1	CCT motif -containing response regulator protein [Arabidopsis thaliana]	27.9523	44.2357	12.9069	72.076	54.7182	17.3681	39.023	27.8679	10.9805	24.316	24.4737	10.9274
AT1G43160	ERF113	related to AP2 6 [Arabidopsis thaliana]	2.64152	4.7992	3.12928	2.47284	6.58454	0.582952	42.7623	16.6873	83.2456	19.3617	19.7982	52.8521
AT5G16230	AAD3	Plant stearoyl-acyl-carrier-protein desaturase family protein [Arabidopsis thaliana]	0.537803	0.486286	0.522157	40.2981	60.1159	33.9671	51.8359	94.8087	41.6349	23.3883	17.0162	54.4108
AT1G01060	LHY	Homeodomain-like superfamily protein [Arabidopsis thaliana]	1.39212	1.55215	228.723	1.00423	1.18833	197.902	0.382797	0.890821	20.1656	0.629033	0.414052	23.8528
AT2G46830	CCA1	circadian clock associated 1 [Arabidopsis thaliana]	4.46711	3.89911	123.358	1.64845	2.66113	147.863	0.971763	3.04477	70.5103	3.6178	4.01752	51.1608

## Sheet: Table S4
Table S4. DEGs enriched in KEGG pathways (P<0.05)
Gene ID	Name	KEGG annotation	FPKM
			OE-9	OE-18	Col-0
4 DAF
ath00500 Starch and sucrose metabolism
AT5G64860	DPE1	K00705|0|ath:AT5G64860|K00705 4-alpha-glucanotransferase [EC:2.4.1.25] | (RefSeq) DPE1; disproportionating enzyme	46.7744	40.1396	12.3107
AT1G32900	GBSS1	K13679|0|ath:AT1G32900|K13679 granule-bound starch synthase [EC:2.4.1.242] | (RefSeq) GBSS1; UDP-Glycosyltransferase superfamily protein	26.7823	22.331	132.075
AT3G46970	PHS2	K00688|0|ath:AT3G46970|K00688 glycogen phosphorylase [EC:2.4.1.1] | (RefSeq) PHS2; alpha-glucan phosphorylase 2	91.3392	123.256	32.3679
AT1G69830	AMY3	--	75.259	61.9722	12.5843
AT4G39770	TPPH	K01087|0|ath:AT4G39770|K01087 trehalose 6-phosphate phosphatase [EC:3.1.3.12] | (RefSeq) TPPH; Haloacid dehalogenase-like hydrolase (HAD) superfamily protein	1.53669	1.51724	0.44967
AT5G10100	TPPI	K01087|0|ath:AT5G10100|K01087 trehalose 6-phosphate phosphatase [EC:3.1.3.12] | (RefSeq) TPPI; Haloacid dehalogenase-like hydrolase (HAD) superfamily protein	2.62368	1.78585	8.2684
AT4G27820	BGLU9	--	2.39363	7.93779	1.09622
AT3G62750	BGLU8	K01188|0|ath:AT3G62750|K01188 beta-glucosidase [EC:3.2.1.21] | (RefSeq) BGLU8; beta glucosidase 8	14.0615	12.1049	5.02102
AT3G21370	BGLU19	K01188|0|ath:AT3G21370|K01188 beta-glucosidase [EC:3.2.1.21] | (RefSeq) BGLU19; beta glucosidase 19	0.128419	0.255678	0.934265
AT1G60270	BGLU6	--	0.082463	0.138663	0.916551
AT4G09020	ISA3	K01214|0|ath:AT4G09020|K01214 isoamylase [EC:3.2.1.68] | (RefSeq) ISA3; isoamylase 3	58.959	68.0361	17.9213
AT3G23920	BAM1	K01177|0|ath:AT3G23920|K01177 beta-amylase [EC:3.2.1.2] | (RefSeq) BAM1; beta-amylase 1	48.9408	41.2488	143.706
ath00592 alpha-Linolenic acid metabolism
AT3G25760	AOC1	K10525|3.57229e-161|ath:AT3G25760|K10525 allene oxide cyclase [EC:5.3.99.6] | (RefSeq) AOC1; allene oxide cyclase 1	0.167019	0.824997	3.66134
AT1G77120	ADH1	K18857|0|ath:AT1G77120|K18857 alcohol dehydrogenase class-P [EC:1.1.1.1] | (RefSeq) ADH1; alcohol dehydrogenase 1	10.9997	10.2514	4.46934
AT2G06925	PLA2-ALPHA	K01047|9.74109e-90|ath:AT2G06925|K01047 secretory phospholipase A2 [EC:3.1.1.4] | (RefSeq) PLA2-ALPHA; Phospholipase A2 family protein	37.9162	46.3901	15.658
AT3G25780	AOC3	K10525|4.08959e-178|ath:AT3G25780|K10525 allene oxide cyclase [EC:5.3.99.6] | (RefSeq) AOC3; allene oxide cyclase 3	13.0018	11.1656	45.674
AT2G06050	OPR3	K05894|0|ath:AT2G06050|K05894 12-oxophytodienoic acid reductase [EC:1.3.1.42] | (RefSeq) OPR3; oxophytodienoate-reductase 3	23.757	29.9995	80.7999
AT1G72520	LOX4	K00454|0|ath:AT1G72520|K00454 lipoxygenase [EC:1.13.11.12] | (RefSeq) LOX4; PLAT/LH2 domain-containing lipoxygenase family protein	4.62181	8.18097	36.1627
AT1G17420	LOX3	K00454|0|ath:AT1G17420|K00454 lipoxygenase [EC:1.13.11.12] | (RefSeq) LOX3; lipoxygenase 3	11.1569	16.3378	58.5359
ath04626 Plant-pathogen interaction
AT2G38470	WRKY33	K13424|0|ath:AT2G38470|K13424 WRKY transcription factor 33 | (RefSeq) WRKY33; WRKY DNA-binding protein 33	2.39993	1.85985	15.9199
AT3G50770	CML41	K13448|8.90599e-126|ath:AT3G50770|K13448 calcium-binding protein CML | (RefSeq) CML41; calmodulin-like 41	24.6871	9.57798	52.8398
AT5G66210	CPK28	K13412|0|ath:AT5G66210|K13412 calcium-dependent protein kinase [EC:2.7.11.1] | (RefSeq) CPK28; calcium-dependent protein kinase 28	18.9963	16.8525	50.2674
AT3G57530	CPK32	K13412|0|ath:AT3G57530|K13412 calcium-dependent protein kinase [EC:2.7.11.1] | (RefSeq) CPK32; calcium-dependent protein kinase 32	15.1737	13.9478	45.3273
AT5G42380	CML37	K13448|2.18414e-105|ath:AT5G42380|K13448 calcium-binding protein CML | (RefSeq) CML37; calmodulin like 37	0.688891	0.322013	2.46837
AT5G47910	RBOHD	K13447|0|ath:AT5G47910|K13447 respiratory burst oxidase [EC:1.6.3.- 1.11.1.-] | (RefSeq) RBOHD; respiratory burst oxidase homologue D	7.93064	10.6439	34.2448
AT3G48090	EDS1	K18875|0|ath:AT3G48090|K18875 enhanced disease susceptibility 1 protein | (RefSeq) EDS1; alpha/beta-Hydrolases superfamily protein	5.55357	6.61146	22.3417
AT4G01250	WRKY22	K13425|0|ath:AT4G01250|K13425 WRKY transcription factor 22 | (RefSeq) WRKY22; WRKY family transcription factor	1.72988	1.55148	5.25835
AT4G21940	CPK15	K13412|0|ath:AT4G21940|K13412 calcium-dependent protein kinase [EC:2.7.11.1] | (RefSeq) CPK15; calcium-dependent protein kinase 15	2.95155	2.86183	7.55326
AT2G13790	SERK4	K13417|0|ath:AT2G13790|K13417 somatic embryogenesis receptor kinase 4 [EC:2.7.10.1 2.7.11.1] | (RefSeq) SERK4; somatic embryogenesis receptor-like kinase 4	9.53527	12.3433	25.4016
AT3G45640	MPK3	K20536|0|ath:AT3G45640|K20536 mitogen-activated protein kinase 3 [EC:2.7.11.24] | (RefSeq) MPK3; mitogen-activated protein kinase 3	17.6109	21.5256	45.3955
AT2G41100	TCH3	K13448|0|ath:AT2G41100|K13448 calcium-binding protein CML | (RefSeq) TCH3; Calcium-binding EF hand family protein	54.6938	63.4851	274.138
AT2G43290	MSS3	K13448|1.22319e-136|ath:AT2G43290|K13448 calcium-binding protein CML | (RefSeq) MSS3; Calcium-binding EF-hand family protein	46.0011	48.0673	132.98
AT3G01830	--	--	0	0.059337	1.67476
AT3G51920	CAM9	K13448|6.09965e-103|ath:AT3G51920|K13448 calcium-binding protein CML | (RefSeq) CAM9; calmodulin 9	4.69687	8.6894	27.0103
AT3G59440	CML4	K13448|1.04696e-112|ath:AT3G59440|K13448 calcium-binding protein CML | (RefSeq) Calcium-binding EF-hand family protein	0.107275	0.158239	1.58875
AT5G37770	TCH2	K13448|2.27803e-99|ath:AT5G37770|K13448 calcium-binding protein CML | (RefSeq) TCH2; EF hand calcium-binding protein family	63.09	58.8358	130.772
ath04712 Circadian rhythm - plant
AT1G22770	GI	K12124|0|ath:AT1G22770|K12124 GIGANTEA | (RefSeq) GI; gigantea protein (GI)	22.2339	35.7831	5.88695
AT1G68050	FKF1	K12116|0|ath:AT1G68050|K12116 flavin-binding kelch repeat F-box protein 1 | (RefSeq) FKF1; flavin-binding, kelch repeat, f box 1	6.16956	27.3631	0.231633
AT5G02810	PRR7	K12129|0|ath:AT5G02810|K12129 pseudo-response regulator 7 | (RefSeq) PRR7; pseudo-response regulator 7	55.6531	45.9758	18.6951
AT5G24470	PRR5	K12130|0|ath:AT5G24470|K12130 pseudo-response regulator 5 | (RefSeq) PRR5; two-component response regulator-like protein	9.95926	29.4614	0.418611
AT5G60100	PRR3	K12131|0|ath:AT5G60100|K12131 pseudo-response regulator 3 | (RefSeq) PRR3; pseudo-response regulator 3	13.4387	21.5318	1.60315
AT5G61380	TOC1	K12127|0|ath:AT5G61380|K12127 pseudo-response regulator 1 | (RefSeq) TOC1; CCT motif -containing response regulator protein	27.9523	44.2357	12.9069
AT1G01060	LHY	K12133|0|ath:AT1G01060|K12133 MYB-related transcription factor LHY | (RefSeq) LHY; Homeodomain-like superfamily protein	1.39212	1.55215	228.723
AT2G46790	PRR9	K12128|0|ath:AT2G46790|K12128 pseudo-response regulator 9 | (RefSeq) PRR9; pseudo-response regulator 9	2.72068	3.97782	7.91976
AT2G46830	CCA1	K12134|0|ath:AT2G46830|K12134 circadian clock associated 1 | (RefSeq) CCA1; circadian clock associated 1	4.46711	3.89911	123.358
AT3G17609	HYH	--	0.770541	3.62334	18.172
AT5G23730	RUP2	K10143|0|ath:AT5G23730|K10143 E3 ubiquitin-protein ligase RFWD2 [EC:2.3.2.27] | (RefSeq) RUP2; Transducin/WD40 repeat-like superfamily protein	4.94708	6.5225	17.2663
AT5G62430	CDF1	K16222|0|ath:AT5G62430|K16222 Dof zinc finger protein DOF5.5 | (RefSeq) CDF1; cycling DOF factor 1	11.8879	11.9809	28.4243
ath04016 MAPK signaling pathway - plant
AT4G11280	ACS6	K20772|0|ath:AT4G11280|K20772 1-aminocyclopropane-1-carboxylate synthase 1/2/6 [EC:4.4.1.14] | (RefSeq) ACS6; 1-aminocyclopropane-1-carboxylic acid (acc) synthase 6	11.3971	7.91409	34.3757
AT1G05100	MAPKKK18	K20716|0|ath:AT1G05100|K20716 mitogen-activated protein kinase kinase kinase 17/18 | (RefSeq) MAPKKK18; mitogen-activated protein kinase kinase kinase 18	0.930941	1.17971	3.04628
AT2G38470	WRKY33	K13424|0|ath:AT2G38470|K13424 WRKY transcription factor 33 | (RefSeq) WRKY33; WRKY DNA-binding protein 33	2.39993	1.85985	15.9199
AT5G47910	RBOHD	K13447|0|ath:AT5G47910|K13447 respiratory burst oxidase [EC:1.6.3.- 1.11.1.-] | (RefSeq) RBOHD; respiratory burst oxidase homologue D	7.93064	10.6439	34.2448
AT4G35090	CAT2	K03781|0|ath:AT4G35090|K03781 catalase [EC:1.11.1.6] | (RefSeq) CAT2; catalase 2	71.7275	48.7134	213.816
AT4G01250	WRKY22	K13425|0|ath:AT4G01250|K13425 WRKY transcription factor 22 | (RefSeq) WRKY22; WRKY family transcription factor	1.72988	1.55148	5.25835
AT3G45640	MPK3	K20536|0|ath:AT3G45640|K20536 mitogen-activated protein kinase 3 [EC:2.7.11.24] | (RefSeq) MPK3; mitogen-activated protein kinase 3	17.6109	21.5256	45.3955
AT3G23150	ETR2	K14509|0|ath:AT3G23150|K14509 ethylene receptor [EC:2.7.13.-] | (RefSeq) ETR2; Signal transduction histidine kinase, hybrid-type, ethylene sensor	7.2815	6.61181	2.97179
ath00591 Linoleic acid metabolism
AT2G06925	PLA2-ALPHA	K01047|9.74109e-90|ath:AT2G06925|K01047 secretory phospholipase A2 [EC:3.1.1.4] | (RefSeq) PLA2-ALPHA; Phospholipase A2 family protein	37.9162	46.3901	15.658
AT1G72520	LOX4	K00454|0|ath:AT1G72520|K00454 lipoxygenase [EC:1.13.11.12] | (RefSeq) LOX4; PLAT/LH2 domain-containing lipoxygenase family protein	4.62181	8.18097	36.1627
AT1G17420	LOX3	K00454|0|ath:AT1G17420|K00454 lipoxygenase [EC:1.13.11.12] | (RefSeq) LOX3; lipoxygenase 3	11.1569	16.3378	58.5359
ath00460 Cyanoamino acid metabolism
AT3G21370	BGLU19	K01188|0|ath:AT3G21370|K01188 beta-glucosidase [EC:3.2.1.21] | (RefSeq) BGLU19; beta glucosidase 19	0.128419	0.255678	0.934265
AT1G60270	BGLU6	--	0.082463	0.138663	0.916551
AT4G27820	BGLU9	--	2.39363	7.93779	1.09622
AT3G62750	BGLU8	K01188|0|ath:AT3G62750|K01188 beta-glucosidase [EC:3.2.1.21] | (RefSeq) BGLU8; beta glucosidase 8	14.0615	12.1049	5.02102
AT4G39640	GGT1	K18592|0|ath:AT4G39640|K18592 gamma-glutamyltranspeptidase / glutathione hydrolase / leukotriene-C4 hydrolase [EC:2.3.2.2 3.4.19.13 3.4.19.14] | (RefSeq) GGT1; gamma-glutamyl transpeptidase 1	6.07309	4.73673	28.8478
ath00590 Arachidonic acid metabolism
AT2G06925	PLA2-ALPHA	K01047|9.74109e-90|ath:AT2G06925|K01047 secretory phospholipase A2 [EC:3.1.1.4] | (RefSeq) PLA2-ALPHA; Phospholipase A2 family protein	37.9162	46.3901	15.658
AT4G39640	GGT1	K18592|0|ath:AT4G39640|K18592 gamma-glutamyltranspeptidase / glutathione hydrolase / leukotriene-C4 hydrolase [EC:2.3.2.2 3.4.19.13 3.4.19.14] | (RefSeq) GGT1; gamma-glutamyl transpeptidase 1	6.07309	4.73673	28.8478
AT4G31870	GPX7	K00432|2.91363e-169|ath:AT4G31870|K00432 glutathione peroxidase [EC:1.11.1.9] | (RefSeq) GPX7; glutathione peroxidase 7	1.82049	1.10673	7.91332
ath04075 Plant hormone signal transduction
AT5G18050	SAUR22	K14488|5.11792e-59|ath:AT5G18050|K14488 SAUR family protein | (RefSeq) SAUR22; SAUR-like auxin-responsive protein family	7.77273	8.64953	2.18598
AT4G14550	IAA14	K14484|1.04978e-151|ath:AT4G14550|K14484 auxin-responsive protein IAA | (RefSeq) IAA14; indole-3-acetic acid inducible 14	3.21761	3.79886	10.8097
AT1G22070	TGA3	K14431|0|ath:AT1G22070|K14431 transcription factor TGA | (RefSeq) TGA3; transcription factor TGA3	11.4085	14.5809	3.42012
AT4G38850	SAUR15	K14488|8.24923e-59|ath:AT4G38850|K14488 SAUR family protein | (RefSeq) SAUR15; SAUR-like auxin-responsive protein family	6.04252	6.59518	2.607
AT1G28130	GH3.17	K14487|0|ath:AT1G28130|K14487 auxin responsive GH3 gene family | (RefSeq) GH3.17; Auxin-responsive GH3 family protein	1.06721	0.687077	2.38371
AT2G43010	PIF4	K16189|0|ath:AT2G43010|K16189 phytochrome-interacting factor 4 | (RefSeq) PIF4; phytochrome interacting factor 4	23.2213	22.4735	4.72581
AT1G49720	ABF1	K14432|0|ath:AT1G49720|K14432 ABA responsive element binding factor | (RefSeq) ABF1; abscisic acid responsive element-binding factor 1	7.96349	9.41531	2.29467
AT3G23030	IAA2	K14484|1.68497e-100|ath:AT3G23030|K14484 auxin-responsive protein IAA | (RefSeq) IAA2; indole-3-acetic acid inducible 2	56.027	62.8862	122.431
AT3G23150	ETR2	K14509|0|ath:AT3G23150|K14509 ethylene receptor [EC:2.7.13.-] | (RefSeq) ETR2; Signal transduction histidine kinase, hybrid-type, ethylene sensor	7.2815	6.61181	2.97179
ath00908 Zeatin biosynthesis
AT4G29740	CKX4	K00279|0|ath:AT4G29740|K00279 cytokinin dehydrogenase [EC:1.5.99.12] | (RefSeq) CKX4; cytokinin oxidase 4	0.358484	0.11106	1.07156
AT1G22360	UGT85A2	--	5.25953	6.87521	1.11345
AT5G19040	IPT5	K10760|0|ath:AT5G19040|K10760 adenylate dimethylallyltransferase (cytokinin synthase) [EC:2.5.1.27 2.5.1.112] | (RefSeq) IPT5; isopentenyltransferase 5	1.71221	2.77924	0.810718
ath00940 Phenylpropanoid biosynthesis
AT1G80820	CCR2	K09753|0|ath:AT1G80820|K09753 cinnamoyl-CoA reductase [EC:1.2.1.44] | (RefSeq) CCR2; cinnamoyl coa reductase	1.68194	1.33734	7.56589
AT3G21370	BGLU19	K01188|0|ath:AT3G21370|K01188 beta-glucosidase [EC:3.2.1.21] | (RefSeq) BGLU19; beta glucosidase 19	0.128419	0.255678	0.934265
AT3G62750	BGLU8	K01188|0|ath:AT3G62750|K01188 beta-glucosidase [EC:3.2.1.21] | (RefSeq) BGLU8; beta glucosidase 8	14.0615	12.1049	5.02102
AT1G14540	PER4	K00430|0|ath:AT1G14540|K00430 peroxidase [EC:1.11.1.7] | (RefSeq) PER4; Peroxidase superfamily protein	0.149521	0.041553	5.10518
AT4G27820	BGLU9	--	2.39363	7.93779	1.09622
AT1G60270	BGLU6	--	0.082463	0.138663	0.916551
8 DAF
ath01200 Carbon metabolism
AT2G26080	GLDP2	K00281|0|ath:AT2G26080|K00281 glycine dehydrogenase [EC:1.4.4.2] | (RefSeq) GLDP2; glycine decarboxylase P-protein 2	74.3358	74.2785	227.479
AT1G42970	GAPB	K05298|0|ath:AT1G42970|K05298 glyceraldehyde-3-phosphate dehydrogenase (NADP+) (phosphorylating) [EC:1.2.1.13] | (RefSeq) GAPB; glyceraldehyde-3-phosphate dehydrogenase B subunit	136.686	242.576	460.217
AT4G15530	PPDK	K01006|0|ath:AT4G15530|K01006 pyruvate, orthophosphate dikinase [EC:2.7.9.1] | (RefSeq) PPDK; pyruvate orthophosphate dikinase	45.3984	35.132	112.491
AT5G09660	PMDH2	K00026|0|ath:AT5G09660|K00026 malate dehydrogenase [EC:1.1.1.37] | (RefSeq) PMDH2; peroxisomal NAD-malate dehydrogenase 2	88.545	142.263	352.159
AT1G72330	ALAAT2	K00814|0|ath:AT1G72330|K00814 alanine transaminase [EC:2.6.1.2] | (RefSeq) ALAAT2; alanine aminotransferase 2	8.43923	7.79232	2.68837
AT2G21330	FBA1	K01623|0|ath:AT2G21330|K01623 fructose-bisphosphate aldolase, class I [EC:4.1.2.13] | (RefSeq) FBA1; fructose-bisphosphate aldolase 1	109.48	114.423	620.957
AT3G21720	ICL	K01637|0|ath:AT3G21720|K01637 isocitrate lyase [EC:4.1.3.1] | (RefSeq) ICL; isocitrate lyase	10.8781	20.3319	4.66281
AT1G68010	HPR	K15893|0|ath:AT1G68010|K15893 hydroxypyruvate reductase 1 | (RefSeq) HPR; hydroxypyruvate reductase	74.1199	76.7198	208.927
AT5G24420	PGL5	K01057|0|ath:AT5G24420|K01057 6-phosphogluconolactonase [EC:3.1.1.31] | (RefSeq) PGL5; 6-phosphogluconolactonase 5	2.2905	1.93583	11.1228
AT1G23760	PGL1	--	2.8311	2.15281	5.99802
AT5G28020	CYSD2	K01738|0|ath:AT5G28020|K01738 cysteine synthase A [EC:2.5.1.47] | (RefSeq) CYSD2; cysteine synthase D2	15.9743	17.001	57.9903
AT1G32470	GDH3	K02437|2.71061e-97|ath:AT1G32470|K02437 glycine cleavage system H protein | (RefSeq) Single hybrid motif superfamily protein	38.5068	45.6715	93.4701
AT4G35090	CAT2	K03781|0|ath:AT4G35090|K03781 catalase [EC:1.11.1.6] | (RefSeq) CAT2; catalase 2	45.4584	64.95	369.213
AT4G33010	GLDP1	K00281|0|ath:AT4G33010|K00281 glycine dehydrogenase [EC:1.4.4.2] | (RefSeq) GLDP1; glycine decarboxylase P-protein 1	37.3621	99.5355	403.86
AT5G03860	MLS	K01638|0|ath:AT5G03860|K01638 malate synthase [EC:2.3.3.9] | (RefSeq) MLS; malate synthase	8.21063	11.5265	1.76873
AT2G24270	ALDH11A3	K00131|0|ath:AT2G24270|K00131 glyceraldehyde-3-phosphate dehydrogenase (NADP+) [EC:1.2.1.9] | (RefSeq) ALDH11A3; aldehyde dehydrogenase 11A3	97.3185	112.539	354.241
AT2G44160	MTHFR2	K00297|0|ath:AT2G44160|K00297 methylenetetrahydrofolate reductase (NADPH) [EC:1.5.1.20] | (RefSeq) MTHFR2; methylenetetrahydrofolate reductase 2	55.0164	70.1081	152.461
AT3G55800	SBPASE	K01100|0|ath:AT3G55800|K01100 sedoheptulose-bisphosphatase [EC:3.1.3.37] | (RefSeq) SBPASE; sedoheptulose-bisphosphatase	77.6703	98.2066	230.944
AT5G50950	FUM2	K01679|0|ath:AT5G50950|K01679 fumarate hydratase, class II [EC:4.2.1.2] | (RefSeq) FUM2; FUMARASE 2	32.4736	41.6045	117.609
AT4G38970	FBA2	K01623|0|ath:AT4G38970|K01623 fructose-bisphosphate aldolase, class I [EC:4.1.2.13] | (RefSeq) FBA2; fructose-bisphosphate aldolase 2	263.49	366.595	1065.35
ath00940 Phenylpropanoid biosynthesis
AT2G21730	CAD2	K00083|0|ath:AT2G21730|K00083 cinnamyl-alcohol dehydrogenase [EC:1.1.1.195] | (RefSeq) CAD2; cinnamyl alcohol dehydrogenase homolog 2	0.26624	0.335577	0.811561
AT1G67980	CCOAMT	K00588|5.68764e-168|ath:AT1G67980|K00588 caffeoyl-CoA O-methyltransferase [EC:2.1.1.104] | (RefSeq) CCOAMT; caffeoyl-CoA 3-O-methyltransferase	2.03758	3.0678	0.701304
AT1G65060	4CL3	K01904|0|ath:AT1G65060|K01904 4-coumarate--CoA ligase [EC:6.2.1.12] | (RefSeq) 4CL3; 4-coumarate:CoA ligase 3	5.71535	6.39421	13.4908
AT4G21760	BGLU47	K05350|0|ath:AT4G21760|K05350 beta-glucosidase [EC:3.2.1.21] | (RefSeq) BGLU47; beta-glucosidase 47	0.137823	0.563188	1.31139
AT1G51680	4CL1	K01904|0|ath:AT1G51680|K01904 4-coumarate--CoA ligase [EC:6.2.1.12] | (RefSeq) 4CL1; 4-coumarate:CoA ligase 1	45.0824	92.631	205.009
AT2G37040	PAL1	K10775|0|ath:AT2G37040|K10775 phenylalanine ammonia-lyase [EC:4.3.1.24] | (RefSeq) PAL1; PHE ammonia lyase 1	70.4734	140.086	315.638
AT1G45191	BGLU1	K01188|0|ath:AT1G45191|K01188 beta-glucosidase [EC:3.2.1.21] | (RefSeq) BGLU1; Glycosyl hydrolase superfamily protein	0.19642	0.217207	0.774166
AT3G53260	PAL2	K10775|0|ath:AT3G53260|K10775 phenylalanine ammonia-lyase [EC:4.3.1.24] | (RefSeq) PAL2; phenylalanine ammonia-lyase 2	29.5405	48.1082	95.7707
AT5G42180	PER64	K00430|0|ath:AT5G42180|K00430 peroxidase [EC:1.11.1.7] | (RefSeq) PER64; Peroxidase superfamily protein	42.2492	44.0438	106.281
AT3G10340	PAL4	K10775|0|ath:AT3G10340|K10775 phenylalanine ammonia-lyase [EC:4.3.1.24] | (RefSeq) PAL4; phenylalanine ammonia-lyase 4	40.5863	82.597	184.866
AT1G80820	CCR2	K09753|0|ath:AT1G80820|K09753 cinnamoyl-CoA reductase [EC:1.2.1.44] | (RefSeq) CCR2; cinnamoyl coa reductase	0.627037	1.84917	10.0419
AT2G22990	SNG1	K09757|0|ath:AT2G22990|K09757 serine carboxypeptidase-like 8 [EC:3.4.16.- 2.3.1.92] | (RefSeq) SNG1; sinapoylglucose 1	279.879	159.753	524.518
AT1G14540	PER4	K00430|0|ath:AT1G14540|K00430 peroxidase [EC:1.11.1.7] | (RefSeq) PER4; Peroxidase superfamily protein	0.185394	0	2.12628
AT2G40890	CYP98A3	K09754|0|ath:AT2G40890|K09754 coumaroylquinate(coumaroylshikimate) 3'-monooxygenase [EC:1.14.13.36] | (RefSeq) CYP98A3; cytochrome P450, family 98, subfamily A, polypeptide 3	27.5447	42.052	79.3576
ath00480 Glutathione metabolism
AT1G78320	GSTU23	K00799|4.75623e-149|ath:AT1G78320|K00799 glutathione S-transferase [EC:2.5.1.18] | (RefSeq) GSTU23; glutathione S-transferase TAU 23	0.82187	0.513557	1.86643
AT2G47730	GSTF8	K00799|7.88737e-163|ath:AT2G47730|K00799 glutathione S-transferase [EC:2.5.1.18] | (RefSeq) GSTF8; glutathione S-transferase phi 8	152.27	78.6259	312.619
AT3G43800	GSTU27	K00799|5.03894e-155|ath:AT3G43800|K00799 glutathione S-transferase [EC:2.5.1.18] | (RefSeq) GSTU27; glutathione S-transferase tau 27	4.50089	5.83806	13.4921
AT2G29450	GSTU5	K00799|9.10699e-160|ath:AT2G29450|K00799 glutathione S-transferase [EC:2.5.1.18] | (RefSeq) GSTU5; glutathione S-transferase tau 5	114.896	136.914	261.786
AT5G62480	GSTU9	K00799|5.64611e-173|ath:AT5G62480|K00799 glutathione S-transferase [EC:2.5.1.18] | (RefSeq) GSTU9; glutathione S-transferase tau 9	1.215	1.11395	0.335876
AT4G02520	GSTF2	K00799|1.46759e-140|ath:AT4G02520|K00799 glutathione S-transferase [EC:2.5.1.18] | (RefSeq) GSTF2; glutathione S-transferase PHI 2	120.143	51.5136	19.9996
AT1G02920	GSTF7	K00799|2.20116e-138|ath:AT1G02920|K00799 glutathione S-transferase [EC:2.5.1.18] | (RefSeq) GSTF7; glutathione S-transferase 7	10.4046	3.19138	0.463419
AT2G25080	GPX1	K00432|2.9418e-154|ath:AT2G25080|K00432 glutathione peroxidase [EC:1.11.1.9] | (RefSeq) GPX1; glutathione peroxidase 1	104.171	97.9449	210.196
AT4G39640	GGT1	K18592|0|ath:AT4G39640|K18592 gamma-glutamyltranspeptidase / glutathione hydrolase / leukotriene-C4 hydrolase [EC:2.3.2.2 3.4.19.13 3.4.19.14] | (RefSeq) GGT1; gamma-glutamyl transpeptidase 1	8.6196	7.32621	16.3135
ath00630 Glyoxylate and dicarboxylate metabolism
AT2G26080	GLDP2	K00281|0|ath:AT2G26080|K00281 glycine dehydrogenase [EC:1.4.4.2] | (RefSeq) GLDP2; glycine decarboxylase P-protein 2	74.3358	74.2785	227.479
AT4G33010	GLDP1	K00281|0|ath:AT4G33010|K00281 glycine dehydrogenase [EC:1.4.4.2] | (RefSeq) GLDP1; glycine decarboxylase P-protein 1	37.3621	99.5355	403.86
AT5G09660	PMDH2	K00026|0|ath:AT5G09660|K00026 malate dehydrogenase [EC:1.1.1.37] | (RefSeq) PMDH2; peroxisomal NAD-malate dehydrogenase 2	88.545	142.263	352.159
AT3G21720	ICL	K01637|0|ath:AT3G21720|K01637 isocitrate lyase [EC:4.1.3.1] | (RefSeq) ICL; isocitrate lyase	10.8781	20.3319	4.66281
AT1G68010	HPR	K15893|0|ath:AT1G68010|K15893 hydroxypyruvate reductase 1 | (RefSeq) HPR; hydroxypyruvate reductase	74.1199	76.7198	208.927
AT5G04140	GLU1	K00284|0|ath:AT5G04140|K00284 glutamate synthase (ferredoxin) [EC:1.4.7.1] | (RefSeq) GLU1; glutamate synthase 1	34.7678	46.3321	95.9878
AT5G03860	MLS	K01638|0|ath:AT5G03860|K01638 malate synthase [EC:2.3.3.9] | (RefSeq) MLS; malate synthase	8.21063	11.5265	1.76873
AT4G35090	CAT2	K03781|0|ath:AT4G35090|K03781 catalase [EC:1.11.1.6] | (RefSeq) CAT2; catalase 2	45.4584	64.95	369.213
ath04712 Circadian rhythm - plant
AT1G22770	GI	K12124|0|ath:AT1G22770|K12124 GIGANTEA | (RefSeq) GI; gigantea protein (GI)	24.3213	31.8281	8.66635
AT1G68050	FKF1	K12116|0|ath:AT1G68050|K12116 flavin-binding kelch repeat F-box protein 1 | (RefSeq) FKF1; flavin-binding, kelch repeat, f box 1	13.2803	25.801	0.110515
AT5G24470	PRR5	K12130|0|ath:AT5G24470|K12130 pseudo-response regulator 5 | (RefSeq) PRR5; two-component response regulator-like protein	8.51682	18.2667	0.533474
AT5G60100	PRR3	K12131|0|ath:AT5G60100|K12131 pseudo-response regulator 3 | (RefSeq) PRR3; pseudo-response regulator 3	17.3672	18.3179	2.0468
AT5G61380	TOC1	K12127|0|ath:AT5G61380|K12127 pseudo-response regulator 1 | (RefSeq) TOC1; CCT motif -containing response regulator protein	72.076	54.7182	17.3681
AT1G01060	LHY	K12133|0|ath:AT1G01060|K12133 MYB-related transcription factor LHY | (RefSeq) LHY; Homeodomain-like superfamily protein	1.00423	1.18833	197.902
AT2G46790	PRR9	K12128|0|ath:AT2G46790|K12128 pseudo-response regulator 9 | (RefSeq) PRR9; pseudo-response regulator 9	2.04109	5.86335	16.3198
AT2G46830	CCA1	K12134|0|ath:AT2G46830|K12134 circadian clock associated 1 | (RefSeq) CCA1; circadian clock associated 1	1.64845	2.66113	147.863
AT3G17609	HYH	--	1.16691	1.78782	14.2445
AT5G13930	TT4	K00660|0|ath:AT5G13930|K00660 chalcone synthase [EC:2.3.1.74] | (RefSeq) TT4; Chalcone and stilbene synthase family protein	256.202	338.794	796.674
AT5G52250	RUP1	K10143|0|ath:AT5G52250|K10143 E3 ubiquitin-protein ligase RFWD2 [EC:2.3.2.27] | (RefSeq) RUP1; Transducin/WD40 repeat-like superfamily protein	1.7311	1.51593	3.84708
AT5G62430	CDF1	K16222|0|ath:AT5G62430|K16222 Dof zinc finger protein DOF5.5 | (RefSeq) CDF1; cycling DOF factor 1	4.15536	7.62525	33.0819
ath00910 Nitrogen metabolism
AT1G32470	GDH3	K02437|2.71061e-97|ath:AT1G32470|K02437 glycine cleavage system H protein | (RefSeq) Single hybrid motif superfamily protein	38.5068	45.6715	93.4701
AT1G37130	NIA2	K10534|0|ath:AT1G37130|K10534 nitrate reductase (NAD(P)H) [EC:1.7.1.1 1.7.1.2 1.7.1.3] | (RefSeq) NIA2; nitrate reductase 2	8.06601	14.0593	55.1251
AT5G04140	GLU1	K00284|0|ath:AT5G04140|K00284 glutamate synthase (ferredoxin) [EC:1.4.7.1] | (RefSeq) GLU1; glutamate synthase 1	34.7678	46.3321	95.9878
AT1G27770	ACA1	K01537|0|ath:AT1G27770|K01537 Ca2+-transporting ATPase [EC:3.6.3.8] | (RefSeq) ACA1; autoinhibited Ca2+-ATPase 1	15.903	12.0261	30.2768
AT1G70410	BCA4	K01673|0|ath:AT1G70410|K01673 carbonic anhydrase [EC:4.2.1.1] | (RefSeq) BCA4; beta carbonic anhydrase 4	12.1819	16.6115	41.4703
AT1G23730	BCA3	K01673|0|ath:AT1G23730|K01673 carbonic anhydrase [EC:4.2.1.1] | (RefSeq) BCA3; beta carbonic anhydrase 3	7.61741	7.88492	17.6363
ath00710 Carbon fixation in photosynthetic organisms
AT1G42970	GAPB	K05298|0|ath:AT1G42970|K05298 glyceraldehyde-3-phosphate dehydrogenase (NADP+) (phosphorylating) [EC:1.2.1.13] | (RefSeq) GAPB; glyceraldehyde-3-phosphate dehydrogenase B subunit	136.686	242.576	460.217
AT4G15530	PPDK	K01006|0|ath:AT4G15530|K01006 pyruvate, orthophosphate dikinase [EC:2.7.9.1] | (RefSeq) PPDK; pyruvate orthophosphate dikinase	45.3984	35.132	112.491
AT5G09660	PMDH2	K00026|0|ath:AT5G09660|K00026 malate dehydrogenase [EC:1.1.1.37] | (RefSeq) PMDH2; peroxisomal NAD-malate dehydrogenase 2	88.545	142.263	352.159
AT1G72330	ALAAT2	K00814|0|ath:AT1G72330|K00814 alanine transaminase [EC:2.6.1.2] | (RefSeq) ALAAT2; alanine aminotransferase 2	8.43923	7.79232	2.68837
AT2G21330	FBA1	K01623|0|ath:AT2G21330|K01623 fructose-bisphosphate aldolase, class I [EC:4.1.2.13] | (RefSeq) FBA1; fructose-bisphosphate aldolase 1	109.48	114.423	620.957
AT3G55800	SBPASE	K01100|0|ath:AT3G55800|K01100 sedoheptulose-bisphosphatase [EC:3.1.3.37] | (RefSeq) SBPASE; sedoheptulose-bisphosphatase	77.6703	98.2066	230.944
AT4G38970	FBA2	K01623|0|ath:AT4G38970|K01623 fructose-bisphosphate aldolase, class I [EC:4.1.2.13] | (RefSeq) FBA2; fructose-bisphosphate aldolase 2	263.49	366.595	1065.35
ath04075 Plant hormone signal transduction
AT5G18020	SAUR20	K14488|1.50229e-60|ath:AT5G18020|K14488 SAUR family protein | (RefSeq) SAUR20; SAUR-like auxin-responsive protein family	0.197753	1.31094	6.00426
AT5G18080	SAUR24	K14488|8.26759e-60|ath:AT5G18080|K14488 SAUR family protein | (RefSeq) SAUR24; SAUR-like auxin-responsive protein family	2.27941	2.63057	7.85438
AT1G22070	TGA3	K14431|0|ath:AT1G22070|K14431 transcription factor TGA | (RefSeq) TGA3; transcription factor TGA3	9.06736	13.6322	2.97539
AT1G04240	SHY2	K14484|4.75959e-136|ath:AT1G04240|K14484 auxin-responsive protein IAA | (RefSeq) SHY2; AUX/IAA transcriptional regulator family protein	7.98479	9.3599	20.466
AT1G49190	RR19	K14491|0|ath:AT1G49190|K14491 two-component response regulator ARR-B family | (RefSeq) RR19; response regulator 19	3.2288	1.82518	6.87623
AT1G03445	BSU1	K14501|0|ath:AT1G03445|K14501 serine/threonine-protein phosphatase BSU1 [EC:3.1.3.16] | (RefSeq) BSU1; Serine/threonine protein phosphatase family protein	1.10033	0.96164	2.2902
AT2G36270	ABI5	K14432|0|ath:AT2G36270|K14432 ABA responsive element binding factor | (RefSeq) ABI5; Basic-leucine zipper (bZIP) transcription factor family protein	5.98768	6.16903	1.80117
AT1G19050	ARR7	K14492|1.17883e-128|ath:AT1G19050|K14492 two-component response regulator ARR-A family | (RefSeq) ARR7; response regulator 7	5.82171	4.29412	10.9948
AT5G13320	PBS3	K14487|0|ath:AT5G13320|K14487 auxin responsive GH3 gene family | (RefSeq) PBS3; Auxin-responsive GH3 family protein	1.9694	3.06189	9.64496
AT2G43010	PIF4	K16189|0|ath:AT2G43010|K16189 phytochrome-interacting factor 4 | (RefSeq) PIF4; phytochrome interacting factor 4	12.4738	12.701	3.73056
AT4G34000	ABF3	K14432|0|ath:AT4G34000|K14432 ABA responsive element binding factor | (RefSeq) ABF3; abscisic acid responsive elements-binding factor 3	6.51672	6.86247	16.0127
AT1G49720	ABF1	K14432|0|ath:AT1G49720|K14432 ABA responsive element binding factor | (RefSeq) ABF1; abscisic acid responsive element-binding factor 1	13.8936	14.7445	2.45045
AT4G14550	IAA14	K14484|1.04978e-151|ath:AT4G14550|K14484 auxin-responsive protein IAA | (RefSeq) IAA14; indole-3-acetic acid inducible 14	1.12157	0.957274	5.87144
ath00270 Cysteine and methionine metabolism
AT5G09660	PMDH2	K00026|0|ath:AT5G09660|K00026 malate dehydrogenase [EC:1.1.1.37] | (RefSeq) PMDH2; peroxisomal NAD-malate dehydrogenase 2	88.545	142.263	352.159
AT4G37770	ACS8	K01762|0|ath:AT4G37770|K01762 1-aminocyclopropane-1-carboxylate synthase [EC:4.4.1.14] | (RefSeq) ACS8; 1-amino-cyclopropane-1-carboxylate synthase 8	0.735306	0.246057	5.4679
AT4G11280	ACS6	K20772|0|ath:AT4G11280|K20772 1-aminocyclopropane-1-carboxylate synthase 1/2/6 [EC:4.4.1.14] | (RefSeq) ACS6; 1-aminocyclopropane-1-carboxylic acid (acc) synthase 6	5.87688	5.48555	17.5038
AT4G08040	ACS11	K01762|0|ath:AT4G08040|K01762 1-aminocyclopropane-1-carboxylate synthase [EC:4.4.1.14] | (RefSeq) ACS11; 1-aminocyclopropane-1-carboxylate synthase 11	4.78686	0.235217	19.8301
AT3G03780	MS2	K00549|0|ath:AT3G03780|K00549 5-methyltetrahydropteroyltriglutamate--homocysteine methyltransferase [EC:2.1.1.14] | (RefSeq) MS2; methionine synthase 2	33.7678	85.054	274.263
AT3G23810	SAHH2	K01251|0|ath:AT3G23810|K01251 adenosylhomocysteinase [EC:3.3.1.1] | (RefSeq) SAHH2; S-adenosyl-l-homocysteine (SAH) hydrolase 2	39.7501	95.2186	227.628
AT5G28020	CYSD2	K01738|0|ath:AT5G28020|K01738 cysteine synthase A [EC:2.5.1.47] | (RefSeq) CYSD2; cysteine synthase D2	15.9743	17.001	57.9903
AT4G23600	CORI3	K00815|0|ath:AT4G23600|K00815 tyrosine aminotransferase [EC:2.6.1.5] | (RefSeq) CORI3; Tyrosine transaminase family protein	3.38723	3.71778	12.7667
ath00250 Alanine, aspartate and glutamate metabolism
AT1G79440	ALDH5F1	K17761|0|ath:AT1G79440|K17761 succinate-semialdehyde dehydrogenase, mitochondrial [EC:1.2.1.24] | (RefSeq) ALDH5F1; aldehyde dehydrogenase 5F1	56.6474	56.3979	26.3688
AT1G32470	GDH3	K02437|2.71061e-97|ath:AT1G32470|K02437 glycine cleavage system H protein | (RefSeq) Single hybrid motif superfamily protein	38.5068	45.6715	93.4701
AT1G72330	ALAAT2	K00814|0|ath:AT1G72330|K00814 alanine transaminase [EC:2.6.1.2] | (RefSeq) ALAAT2; alanine aminotransferase 2	8.43923	7.79232	2.68837
AT1G65960	GAD2	K01580|0|ath:AT1G65960|K01580 glutamate decarboxylase [EC:4.1.1.15] | (RefSeq) GAD2; glutamate decarboxylase 2	30.0055	26.4373	68.1201
AT2G02000	GAD3	K01580|0|ath:AT2G02000|K01580 glutamate decarboxylase [EC:4.1.1.15] | (RefSeq) GAD3; glutamate decarboxylase 3	0.4003	0.205853	3.97111
ath00999 Biosynthesis of secondary metabolites - unclassified
AT1G67980	CCOAMT	K00588|5.68764e-168|ath:AT1G67980|K00588 caffeoyl-CoA O-methyltransferase [EC:2.1.1.104] | (RefSeq) CCOAMT; caffeoyl-CoA 3-O-methyltransferase	2.03758	3.0678	0.701304
AT1G65060	4CL3	K01904|0|ath:AT1G65060|K01904 4-coumarate--CoA ligase [EC:6.2.1.12] | (RefSeq) 4CL3; 4-coumarate:CoA ligase 3	5.71535	6.39421	13.4908
AT1G51680	4CL1	K01904|0|ath:AT1G51680|K01904 4-coumarate--CoA ligase [EC:6.2.1.12] | (RefSeq) 4CL1; 4-coumarate:CoA ligase 1	45.0824	92.631	205.009
ath00430 Taurine and hypotaurine metabolism
AT4G39640	GGT1	K18592|0|ath:AT4G39640|K18592 gamma-glutamyltranspeptidase / glutathione hydrolase / leukotriene-C4 hydrolase [EC:2.3.2.2 3.4.19.13 3.4.19.14] | (RefSeq) GGT1; gamma-glutamyl transpeptidase 1	8.6196	7.32621	16.3135
AT1G65960	GAD2	K01580|0|ath:AT1G65960|K01580 glutamate decarboxylase [EC:4.1.1.15] | (RefSeq) GAD2; glutamate decarboxylase 2	30.0055	26.4373	68.1201
AT2G02000	GAD3	K01580|0|ath:AT2G02000|K01580 glutamate decarboxylase [EC:4.1.1.15] | (RefSeq) GAD3; glutamate decarboxylase 3	0.4003	0.205853	3.97111
ath00030 Pentose phosphate pathway
AT4G38970	FBA2	K01623|0|ath:AT4G38970|K01623 fructose-bisphosphate aldolase, class I [EC:4.1.2.13] | (RefSeq) FBA2; fructose-bisphosphate aldolase 2	263.49	366.595	1065.35
AT1G23760	PGL1	--	2.8311	2.15281	5.99802
AT2G24270	ALDH11A3	K00131|0|ath:AT2G24270|K00131 glyceraldehyde-3-phosphate dehydrogenase (NADP+) [EC:1.2.1.9] | (RefSeq) ALDH11A3; aldehyde dehydrogenase 11A3	97.3185	112.539	354.241
AT2G21330	FBA1	K01623|0|ath:AT2G21330|K01623 fructose-bisphosphate aldolase, class I [EC:4.1.2.13] | (RefSeq) FBA1; fructose-bisphosphate aldolase 1	109.48	114.423	620.957
AT5G24420	PGL5	K01057|0|ath:AT5G24420|K01057 6-phosphogluconolactonase [EC:3.1.1.31] | (RefSeq) PGL5; 6-phosphogluconolactonase 5	2.2905	1.93583	11.1228
ath00650 Butanoate metabolism
AT1G79440	ALDH5F1	K17761|0|ath:AT1G79440|K17761 succinate-semialdehyde dehydrogenase, mitochondrial [EC:1.2.1.24] | (RefSeq) ALDH5F1; aldehyde dehydrogenase 5F1	56.6474	56.3979	26.3688
AT1G65960	GAD2	K01580|0|ath:AT1G65960|K01580 glutamate decarboxylase [EC:4.1.1.15] | (RefSeq) GAD2; glutamate decarboxylase 2	30.0055	26.4373	68.1201
AT2G02000	GAD3	K01580|0|ath:AT2G02000|K01580 glutamate decarboxylase [EC:4.1.1.15] | (RefSeq) GAD3; glutamate decarboxylase 3	0.4003	0.205853	3.97111
ath00941 Flavonoid biosynthesis
AT3G51240	F3H	K00475|0|ath:AT3G51240|K00475 naringenin 3-dioxygenase [EC:1.14.11.9] | (RefSeq) F3H; flavanone 3-hydroxylase	27.0311	43.2912	105.045
AT1G67980	CCOAMT	K00588|5.68764e-168|ath:AT1G67980|K00588 caffeoyl-CoA O-methyltransferase [EC:2.1.1.104] | (RefSeq) CCOAMT; caffeoyl-CoA 3-O-methyltransferase	2.03758	3.0678	0.701304
AT2G40890	CYP98A3	K09754|0|ath:AT2G40890|K09754 coumaroylquinate(coumaroylshikimate) 3'-monooxygenase [EC:1.14.13.36] | (RefSeq) CYP98A3; cytochrome P450, family 98, subfamily A, polypeptide 3	27.5447	42.052	79.3576
ath00945 Stilbenoid, diarylheptanoid and gingerol biosynthesis
AT1G67980	CCOAMT	K00588|5.68764e-168|ath:AT1G67980|K00588 caffeoyl-CoA O-methyltransferase [EC:2.1.1.104] | (RefSeq) CCOAMT; caffeoyl-CoA 3-O-methyltransferase	2.03758	3.0678	0.701304
AT2G40890	CYP98A3	K09754|0|ath:AT2G40890|K09754 coumaroylquinate(coumaroylshikimate) 3'-monooxygenase [EC:1.14.13.36] | (RefSeq) CYP98A3; cytochrome P450, family 98, subfamily A, polypeptide 3	27.5447	42.052	79.3576
ath00620 Pyruvate metabolism
AT5G03860	MLS	K01638|0|ath:AT5G03860|K01638 malate synthase [EC:2.3.3.9] | (RefSeq) MLS; malate synthase	8.21063	11.5265	1.76873
AT4G34240	ALDH3I1	K00128|0|ath:AT4G34240|K00128 aldehyde dehydrogenase (NAD+) [EC:1.2.1.3] | (RefSeq) ALDH3I1; aldehyde dehydrogenase 3I1	14.7495	14.8536	28.4375
AT5G09660	PMDH2	K00026|0|ath:AT5G09660|K00026 malate dehydrogenase [EC:1.1.1.37] | (RefSeq) PMDH2; peroxisomal NAD-malate dehydrogenase 2	88.545	142.263	352.159
AT4G15530	PPDK	K01006|0|ath:AT4G15530|K01006 pyruvate, orthophosphate dikinase [EC:2.7.9.1] | (RefSeq) PPDK; pyruvate orthophosphate dikinase	45.3984	35.132	112.491
AT5G50950	FUM2	K01679|0|ath:AT5G50950|K01679 fumarate hydratase, class II [EC:4.2.1.2] | (RefSeq) FUM2; FUMARASE 2	32.4736	41.6045	117.609
ath00906 Carotenoid biosynthesis
AT5G45340	CYP707A3	K09843|0|ath:AT5G45340|K09843 (+)-abscisic acid 8'-hydroxylase [EC:1.14.13.93] | (RefSeq) CYP707A3; cytochrome P450, family 707, subfamily A, polypeptide 3	3.88491	0.985793	10.5981
AT5G17230	PSY	K02291|0|ath:AT5G17230|K02291 15-cis-phytoene/all-trans-phytoene synthase [EC:2.5.1.32 2.5.1.99] | (RefSeq) PSY; PHYTOENE SYNTHASE	38.4811	45.6667	88.1975
AT1G52400	BGLU18	K15748|0|ath:AT1G52400|K15748 beta-D-glucopyranosyl abscisate beta-glucosidase [EC:3.2.1.175] | (RefSeq) BGLU18; beta glucosidase 18	1.03022	1.84404	9.42504
ath04626 Plant-pathogen interaction
AT5G56030	HSP81-2	K04079|0|ath:AT5G56030|K04079 molecular chaperone HtpG | (RefSeq) HSP81-2; heat shock protein 81-2	176.692	163.052	391.355
AT3G48090	EDS1	K18875|0|ath:AT3G48090|K18875 enhanced disease susceptibility 1 protein | (RefSeq) EDS1; alpha/beta-Hydrolases superfamily protein	1.71054	1.2696	3.54367
AT3G07040	RPM1	K13457|0|ath:AT3G07040|K13457 disease resistance protein RPM1 | (RefSeq) RPM1; NB-ARC domain-containing disease resistance protein	1.73656	1.73947	3.43064
AT1G01120	KCS1	K15397|0|ath:AT1G01120|K15397 3-ketoacyl-CoA synthase [EC:2.3.1.199] | (RefSeq) KCS1; 3-ketoacyl-CoA synthase 1	48.2438	82.447	154.905
AT5G47910	RBOHD	K13447|0|ath:AT5G47910|K13447 respiratory burst oxidase [EC:1.6.3.- 1.11.1.-] | (RefSeq) RBOHD; respiratory burst oxidase homologue D	6.26763	8.49535	22.6753
AT3G17690	CNGC19	K05391|0|ath:AT3G17690|K05391 cyclic nucleotide gated channel, other eukaryote | (RefSeq) CNGC19; cyclic nucleotide gated channel 19	0.868453	0.724679	2.08994
AT4G23570	SGT1A	K12795|0|ath:AT4G23570|K12795 suppressor of G2 allele of SKP1 | (RefSeq) SGT1A; phosphatase-like protein	30.1849	20.9288	79.0485
AT2G43290	MSS3	K13448|1.22319e-136|ath:AT2G43290|K13448 calcium-binding protein CML | (RefSeq) MSS3; Calcium-binding EF-hand family protein	41.9426	38.8333	93.036
AT3G51920	CAM9	K13448|6.09965e-103|ath:AT3G51920|K13448 calcium-binding protein CML | (RefSeq) CAM9; calmodulin 9	6.56094	13.1009	31.8122
AT3G59790	MPK10	K04371|0|ath:AT3G59790|K04371 mitogen-activated protein kinase 1/3 [EC:2.7.11.24] | (RefSeq) MPK10; MAP kinase 10	0	0.27042	3.47045
AT5G52640	HSP90.1	K04079|0|ath:AT5G52640|K04079 molecular chaperone HtpG | (RefSeq) HSP90.1; heat shock-like protein	46.9783	14.3799	114.29
ath00591 Linoleic acid metabolism
AT1G72520	LOX4	K00454|0|ath:AT1G72520|K00454 lipoxygenase [EC:1.13.11.12] | (RefSeq) LOX4; PLAT/LH2 domain-containing lipoxygenase family protein	3.43151	3.4025	10.4245
AT3G45140	LOX2	K00454|0|ath:AT3G45140|K00454 lipoxygenase [EC:1.13.11.12] | (RefSeq) LOX2; lipoxygenase 2	51.3295	120.496	359.307
ath04016 MAPK signaling pathway - plant
AT4G36450	MPK14	K20537|0|ath:AT4G36450|K20537 mitogen-activated protein kinase 7/14 [EC:2.7.11.24] | (RefSeq) MPK14; mitogen-activated protein kinase 14	2.08392	2.27393	0.116705
AT4G11280	ACS6	K20772|0|ath:AT4G11280|K20772 1-aminocyclopropane-1-carboxylate synthase 1/2/6 [EC:4.4.1.14] | (RefSeq) ACS6; 1-aminocyclopropane-1-carboxylic acid (acc) synthase 6	5.87688	5.48555	17.5038
AT5G47910	RBOHD	K13447|0|ath:AT5G47910|K13447 respiratory burst oxidase [EC:1.6.3.- 1.11.1.-] | (RefSeq) RBOHD; respiratory burst oxidase homologue D	6.26763	8.49535	22.6753
AT4G35090	CAT2	K03781|0|ath:AT4G35090|K03781 catalase [EC:1.11.1.6] | (RefSeq) CAT2; catalase 2	45.4584	64.95	369.213
AT2G18170	MPK7	K20537|0|ath:AT2G18170|K20537 mitogen-activated protein kinase 7/14 [EC:2.7.11.24] | (RefSeq) MPK7; MAP kinase 7	25.3309	31.0255	11.2614
AT5G24770	VSP2	K20728|2.37942e-175|ath:AT5G24770|K20728 vegetative storage protein 2 | (RefSeq) VSP2; vegetative storage protein 2	461.023	464.181	1476.19
ath00360 Phenylalanine metabolism
AT2G37040	PAL1	K10775|0|ath:AT2G37040|K10775 phenylalanine ammonia-lyase [EC:4.3.1.24] | (RefSeq) PAL1; PHE ammonia lyase 1	70.4734	140.086	315.638
AT3G53260	PAL2	K10775|0|ath:AT3G53260|K10775 phenylalanine ammonia-lyase [EC:4.3.1.24] | (RefSeq) PAL2; phenylalanine ammonia-lyase 2	29.5405	48.1082	95.7707
AT3G10340	PAL4	K10775|0|ath:AT3G10340|K10775 phenylalanine ammonia-lyase [EC:4.3.1.24] | (RefSeq) PAL4; phenylalanine ammonia-lyase 4	40.5863	82.597	184.866
12 DAF
ath00100 Steroid biosynthesis
AT1G20050	HYD1	K01824|9.06358e-122|ath:AT1G20050|K01824 cholestenol Delta-isomerase [EC:5.3.3.5] | (RefSeq) HYD1; C-8,7 sterol isomerase	12.0827	15.8163	5.01187
AT2G22830	SQE2	K00511|0|ath:AT2G22830|K00511 squalene monooxygenase [EC:1.14.14.17] | (RefSeq) SQE2; squalene epoxidase 2	2.07183	1.45205	0.567634
AT4G22756	SMO1-2	K14423|0|ath:AT4G22756|K14423 4,4-dimethyl-9beta,19-cyclopropylsterol-4alpha-methyl oxidase [EC:1.14.13.72] | (RefSeq) SMO1-2; sterol C4-methyl oxidase 1-2	5.67239	6.93121	2.32185
AT5G50375	CPI1	K08246|0|ath:AT5G50375|K08246 cycloeucalenol cycloisomerase [EC:5.5.1.9] | (RefSeq) CPI1; cyclopropyl isomerase	1.88734	2.89631	0.576715
AT2G34490	CYP710A2	K09832|0|ath:AT2G34490|K09832 sterol 22-desaturase [EC:1.14.19.41] | (RefSeq) CYP710A2; cytochrome P450, family 710, subfamily A, polypeptide 2	4.96609	4.45111	1.72522
AT2G34500	CYP710A1	K09832|0|ath:AT2G34500|K09832 sterol 22-desaturase [EC:1.14.19.41] | (RefSeq) CYP710A1; cytochrome P450, family 710, subfamily A, polypeptide 1	17.6485	11.5119	39.6522
ath00500 Starch and sucrose metabolism
AT2G32860	BGLU33	K01188|0|ath:AT2G32860|K01188 beta-glucosidase [EC:3.2.1.21] | (RefSeq) BGLU33; beta glucosidase 33	0.358214	0.274893	0.902848
AT5G64860	DPE1	K00705|0|ath:AT5G64860|K00705 4-alpha-glucanotransferase [EC:2.4.1.25] | (RefSeq) DPE1; disproportionating enzyme	3.99729	6.37518	1.33984
AT3G46970	PHS2	K00688|0|ath:AT3G46970|K00688 glycogen phosphorylase [EC:2.4.1.1] | (RefSeq) PHS2; alpha-glucan phosphorylase 2	11.5692	24.6267	3.94094
AT1G35910	TPPD	K01087|0|ath:AT1G35910|K01087 trehalose 6-phosphate phosphatase [EC:3.1.3.12] | (RefSeq) TPPD; Haloacid dehalogenase-like hydrolase (HAD) superfamily protein	3.88487	2.10837	12.0688
AT2G39930	ISA1	K01214|0|ath:AT2G39930|K01214 isoamylase [EC:3.2.1.68] | (RefSeq) ISA1; isoamylase 1	6.28398	8.11844	2.2606
AT1G47840	HXK3	K00844|0|ath:AT1G47840|K00844 hexokinase [EC:2.7.1.1] | (RefSeq) HXK3; hexokinase 3	4.65476	5.95094	1.39996
AT2G36390	SBE2.1	K00700|0|ath:AT2G36390|K00700 1,4-alpha-glucan branching enzyme [EC:2.4.1.18] | (RefSeq) SBE2.1; starch branching enzyme 2.1	15.9209	25.371	6.72475
AT4G09020	ISA3	K01214|0|ath:AT4G09020|K01214 isoamylase [EC:3.2.1.68] | (RefSeq) ISA3; isoamylase 3	9.74635	22.566	3.92714
AT3G23920	BAM1	K01177|0|ath:AT3G23920|K01177 beta-amylase [EC:3.2.1.2] | (RefSeq) BAM1; beta-amylase 1	308.412	225.861	574.489
AT3G49670	BAM2	--	0.356112	0.548079	0.102443
ath00480 Glutathione metabolism
AT2G47730	GSTF8	K00799|7.88737e-163|ath:AT2G47730|K00799 glutathione S-transferase [EC:2.5.1.18] | (RefSeq) GSTF8; glutathione S-transferase phi 8	50.0853	24.4407	96.123
AT1G78370	GSTU20	K00799|5.04152e-145|ath:AT1G78370|K00799 glutathione S-transferase [EC:2.5.1.18] | (RefSeq) GSTU20; glutathione S-transferase TAU 20	65.6717	99.4387	24.6542
AT2G25080	GPX1	K00432|2.9418e-154|ath:AT2G25080|K00432 glutathione peroxidase [EC:1.11.1.9] | (RefSeq) GPX1; glutathione peroxidase 1	36.0146	35.4202	80.0005
AT2G30870	GSTF10	K00799|5.41607e-153|ath:AT2G30870|K00799 glutathione S-transferase [EC:2.5.1.18] | (RefSeq) GSTF10; glutathione S-transferase PHI 10	21.4769	22.1813	7.90557
AT3G03190	GSTF11	K00799|9.94777e-157|ath:AT3G03190|K00799 glutathione S-transferase [EC:2.5.1.18] | (RefSeq) GSTF11; glutathione S-transferase F11	2.20986	3.51101	0.760292
AT5G53120	SPDS3	K00797|0|ath:AT5G53120|K00797 spermidine synthase [EC:2.5.1.16] | (RefSeq) SPDS3; spermidine synthase 3	110.991	111.002	187.353
ath00410 beta-Alanine metabolism
AT5G48840	PANC	K01918|0|ath:AT5G48840|K01918 pantoate--beta-alanine ligase [EC:6.3.2.1] | (RefSeq) PANC; pantoate-beta-alanine ligase	3.52792	3.17679	1.13039
AT5G13700	PAO1	K13366|0|ath:AT5G13700|K13366 polyamine oxidase [EC:1.5.3.14 1.5.3.16 1.5.3.-] | (RefSeq) PAO1; polyamine oxidase 1	5.62347	5.42653	11.2741
AT5G53120	SPDS3	K00797|0|ath:AT5G53120|K00797 spermidine synthase [EC:2.5.1.16] | (RefSeq) SPDS3; spermidine synthase 3	110.991	111.002	187.353
AT4G16760	ACX1	K00232|0|ath:AT4G16760|K00232 acyl-CoA oxidase [EC:1.3.3.6] | (RefSeq) ACX1; acyl-CoA oxidase 1	121.2	107.156	216.141
ath00380 Tryptophan metabolism
AT5G25620	YUC6	K11816|0|ath:AT5G25620|K11816 indole-3-pyruvate monooxygenase [EC:1.14.13.168] | (RefSeq) YUC6; Flavin-binding monooxygenase family protein	1.03248	1.40522	0.197998
AT3G44310	NIT1	K01501|0|ath:AT3G44310|K01501 nitrilase [EC:3.5.5.1] | (RefSeq) NIT1; nitrilase 1	406.797	373.137	803.042
AT5G11320	YUC4	K11816|0|ath:AT5G11320|K11816 indole-3-pyruvate monooxygenase [EC:1.14.13.168] | (RefSeq) YUC4; Flavin-binding monooxygenase family protein	1.19439	2.84591	0.298819
AT4G35090	CAT2	K03781|0|ath:AT4G35090|K03781 catalase [EC:1.11.1.6] | (RefSeq) CAT2; catalase 2	66.3241	50.6905	181.564
ath04712 Circadian rhythm - plant
AT1G68050	FKF1	K12116|0|ath:AT1G68050|K12116 flavin-binding kelch repeat F-box protein 1 | (RefSeq) FKF1; flavin-binding, kelch repeat, f box 1	11.2024	13.711	1.82967
AT5G61380	TOC1	K12127|0|ath:AT5G61380|K12127 pseudo-response regulator 1 | (RefSeq) TOC1; CCT motif -containing response regulator protein	39.023	27.8679	10.9805
AT1G01060	LHY	K12133|0|ath:AT1G01060|K12133 MYB-related transcription factor LHY | (RefSeq) LHY; Homeodomain-like superfamily protein	0.382797	0.890821	20.1656
AT2G46790	PRR9	K12128|0|ath:AT2G46790|K12128 pseudo-response regulator 9 | (RefSeq) PRR9; pseudo-response regulator 9	5.52166	4.89179	30.0975
AT2G46830	CCA1	K12134|0|ath:AT2G46830|K12134 circadian clock associated 1 | (RefSeq) CCA1; circadian clock associated 1	0.971763	3.04477	70.5103
AT3G17609	HYH	--	0.538047	1.6297	3.83377
AT5G62430	CDF1	K16222|0|ath:AT5G62430|K16222 Dof zinc finger protein DOF5.5 | (RefSeq) CDF1; cycling DOF factor 1	4.04848	1.89971	7.42186
16 DAFa
ath04712 Circadian rhythm - plant
AT1G09530	PIF3	K12126|0|ath:AT1G09530|K12126 phytochrome-interacting factor 3 | (RefSeq) PIF3; phytochrome interacting factor 3	6.28132	6.13309	2.38733
AT5G13930	TT4	K00660|0|ath:AT5G13930|K00660 chalcone synthase [EC:2.3.1.74] | (RefSeq) TT4; Chalcone and stilbene synthase family protein	4.41839	2.01153	0.854813
AT5G61380	TOC1	K12127|0|ath:AT5G61380|K12127 pseudo-response regulator 1 | (RefSeq) TOC1; CCT motif -containing response regulator protein	24.316	24.4737	10.9274
AT1G01060	LHY	K12133|0|ath:AT1G01060|K12133 MYB-related transcription factor LHY | (RefSeq) LHY; Homeodomain-like superfamily protein	0.629033	0.414052	23.8528
AT2G46340	SPA1	K16240|0|ath:AT2G46340|K16240 protein suppressor of PHYA-105 1 | (RefSeq) SPA1; SPA (suppressor of phyA-105) protein family	9.72157	9.98014	19.189
AT2G46790	PRR9	K12128|0|ath:AT2G46790|K12128 pseudo-response regulator 9 | (RefSeq) PRR9; pseudo-response regulator 9	11.0589	8.03897	46.4389
AT2G46830	CCA1	K12134|0|ath:AT2G46830|K12134 circadian clock associated 1 | (RefSeq) CCA1; circadian clock associated 1	3.6178	4.01752	51.1608
AT3G17609	HYH	--	1.10043	0.587106	3.94053
AT5G23730	RUP2	K10143|0|ath:AT5G23730|K10143 E3 ubiquitin-protein ligase RFWD2 [EC:2.3.2.27] | (RefSeq) RUP2; Transducin/WD40 repeat-like superfamily protein	0.40104	0.209949	0.933827
AT5G52250	RUP1	K10143|0|ath:AT5G52250|K10143 E3 ubiquitin-protein ligase RFWD2 [EC:2.3.2.27] | (RefSeq) RUP1; Transducin/WD40 repeat-like superfamily protein	0.447375	0.396168	1.08939
AT5G62430	CDF1	K16222|0|ath:AT5G62430|K16222 Dof zinc finger protein DOF5.5 | (RefSeq) CDF1; cycling DOF factor 1	3.12285	0.946106	7.8666
ath00966 Glucosinolate biosynthesis
AT5G23010	MAM1	K15741|0|ath:AT5G23010|K15741 methylthioalkylmalate synthase 1 [EC:2.3.3.-] | (RefSeq) MAM1; methylthioalkylmalate synthase 1	98.4485	57.7356	23.2019
AT1G16410	CYP79F1	K12154|0|ath:AT1G16410|K12154 cytochrome P450 family 79 subfamily F polypeptide 1 [EC:1.14.13.-] | (RefSeq) CYP79F1; cytochrome p450 79f1	30.648	23.3909	5.4802
AT3G58990	IPMI1	K01704|0|ath:AT3G58990|K01704 3-isopropylmalate/(R)-2-methylmalate dehydratase small subunit [EC:4.2.1.33 4.2.1.35] | (RefSeq) IPMI1; isopropylmalate isomerase 1	16.6817	8.75265	4.05384
AT4G13770	CYP83A1	K12156|0|ath:AT4G13770|K12156 cytochrome P450 family 83 subfamily A polypeptide 1 [EC:1.14.-.-] | (RefSeq) CYP83A1; cytochrome P450, family 83, subfamily A, polypeptide 1	62.8894	33.913	13.8873
AT4G39950	CYP79B2	K11812|0|ath:AT4G39950|K11812 tryptophan N-monooxygenase [EC:1.14.13.125] | (RefSeq) CYP79B2; cytochrome P450, family 79, subfamily B, polypeptide 2	0	1.91673	14.3832
ath00500 Starch and sucrose metabolism
AT2G40840	DPE2	K00705|0|ath:AT2G40840|K00705 4-alpha-glucanotransferase [EC:2.4.1.25] | (RefSeq) DPE2; disproportionating enzyme 2	13.1436	12.9949	4.61909
AT5G64860	DPE1	K00705|0|ath:AT5G64860|K00705 4-alpha-glucanotransferase [EC:2.4.1.25] | (RefSeq) DPE1; disproportionating enzyme	2.94813	2.32582	0.458025
AT3G46970	PHS2	K00688|0|ath:AT3G46970|K00688 glycogen phosphorylase [EC:2.4.1.1] | (RefSeq) PHS2; alpha-glucan phosphorylase 2	8.82283	4.90775	1.55236
AT1G69830	AMY3	--	7.54287	6.2544	2.88883
AT4G15210	BAM5	--	2.00718	0.769334	0.286106
AT2G32290	BAM6	--	0.421824	0.074948	0.949367
AT2G36390	SBE2.1	K00700|0|ath:AT2G36390|K00700 1,4-alpha-glucan branching enzyme [EC:2.4.1.18] | (RefSeq) SBE2.1; starch branching enzyme 2.1	12.7084	14.1504	5.02819
AT4G09020	ISA3	K01214|0|ath:AT4G09020|K01214 isoamylase [EC:3.2.1.68] | (RefSeq) ISA3; isoamylase 3	11.4407	13.5271	2.57542
AT1G66280	BGLU22	K01188|0|ath:AT1G66280|K01188 beta-glucosidase [EC:3.2.1.21] | (RefSeq) BGLU22; Glycosyl hydrolase superfamily protein	0	0.047515	3.57269
AT2G39930	ISA1	K01214|0|ath:AT2G39930|K01214 isoamylase [EC:3.2.1.68] | (RefSeq) ISA1; isoamylase 1	3.05655	3.41696	0.650602
AT3G60120	BGLU27	K01188|0|ath:AT3G60120|K01188 beta-glucosidase [EC:3.2.1.21] | (RefSeq) BGLU27; beta glucosidase 27	0.349528	1.29576	34.013
ath04626 Plant-pathogen interaction
AT3G48090	EDS1	K18875|0|ath:AT3G48090|K18875 enhanced disease susceptibility 1 protein | (RefSeq) EDS1; alpha/beta-Hydrolases superfamily protein	0.767099	0.550379	3.41191
AT2G46430	CNGC3	K05391|0|ath:AT2G46430|K05391 cyclic nucleotide gated channel, other eukaryote | (RefSeq) CNGC3; cyclic nucleotide gated channel 3	0.602306	0.695289	1.98999
AT5G42380	CML37	K13448|2.18414e-105|ath:AT5G42380|K13448 calcium-binding protein CML | (RefSeq) CML37; calmodulin like 37	6.062	6.02188	54.8247
AT2G33800	RPS5	K02988|3.94044e-100|ath:AT2G33800|K02988 small subunit ribosomal protein S5 | (RefSeq) EMB3113; Ribosomal protein S5 family protein	16.9661	18.8754	6.90003
AT5G47910	RBOHD	K13447|0|ath:AT5G47910|K13447 respiratory burst oxidase [EC:1.6.3.- 1.11.1.-] | (RefSeq) RBOHD; respiratory burst oxidase homologue D	7.82107	8.21298	20.9855
AT2G38470	WRKY33	K13424|0|ath:AT2G38470|K13424 WRKY transcription factor 33 | (RefSeq) WRKY33; WRKY DNA-binding protein 33	12.404	9.41803	79.4854
AT3G17690	CNGC19	K05391|0|ath:AT3G17690|K05391 cyclic nucleotide gated channel, other eukaryote | (RefSeq) CNGC19; cyclic nucleotide gated channel 19	0.108161	0.049301	0.365361
AT2G41110	CAM2	K02183|4.24272e-98|eus:EUTSA_v10002103mg|K02183 calmodulin | (RefSeq) hypothetical protein	9.45964	8.05954	19.1808
AT2G46440	CNGC11	--	0.283943	0.361589	0.861883
AT4G23550	WRKY29	K13426|0|ath:AT4G23550|K13426 WRKY transcription factor 29 | (RefSeq) WRKY29; WRKY family transcription factor	0.856006	0.732138	3.83151
AT1G21550	--	K13448|2.48022e-106|ath:AT1G21550|K13448 calcium-binding protein CML | (RefSeq) Calcium-binding EF-hand family protein	0.311002	0	2.75237
AT2G19190	FRK1	K16224|0|ath:AT2G19190|K16224 senescence-induced receptor-like serine/threonine-protein kinase | (RefSeq) FRK1; FLG22-induced receptor-like kinase 1	0.124523	0.584952	5.59984
AT2G41100	TCH3	K13448|0|ath:AT2G41100|K13448 calcium-binding protein CML | (RefSeq) TCH3; Calcium-binding EF hand family protein	48.7415	15.5032	107.797
AT2G46720	KCS13	K15397|0|ath:AT2G46720|K15397 3-ketoacyl-CoA synthase [EC:2.3.1.199] | (RefSeq) KCS13; 3-ketoacyl-CoA synthase 13	0.197042	0.205303	0.523391
AT2G47060	PTI1-4	--	3.58395	3.03191	8.19301
AT3G01830	--	--	1.6154	2.19971	16.2815
AT3G10280	KCS14	K15397|0|ath:AT3G10280|K15397 3-ketoacyl-CoA synthase [EC:2.3.1.199] | (RefSeq) KCS14; 3-ketoacyl-CoA synthase 14	0	0.097245	0.998749
AT3G25600	CML16	K13448|3.6953e-111|ath:AT3G25600|K13448 calcium-binding protein CML | (RefSeq) Calcium-binding EF-hand family protein	2.13267	3.56094	7.99968
AT3G48080	--	K18875|0|ath:AT3G48080|K18875 enhanced disease susceptibility 1 protein | (RefSeq) alpha/beta-Hydrolases superfamily protein	0.09537	0.191372	0.76262
AT3G51920	CAM9	K13448|6.09965e-103|ath:AT3G51920|K13448 calcium-binding protein CML | (RefSeq) CAM9; calmodulin 9	14.9564	13.1905	34.4973
AT4G14440	HCD1	K18880|1.23373e-160|ath:AT4G14440|K18880 very-long-chain (3R)-3-hydroxyacyl-CoA dehydratase [EC:4.2.1.134] | (RefSeq) HCD1; 3-hydroxyacyl-CoA dehydratase 1	1.33413	1.09357	3.08198
AT4G34250	KCS16	K15397|0|ath:AT4G34250|K15397 3-ketoacyl-CoA synthase [EC:2.3.1.199] | (RefSeq) KCS16; 3-ketoacyl-CoA synthase 16	1.48373	1.26594	4.35663
AT4G34510	KCS17	K15397|0|ath:AT4G34510|K15397 3-ketoacyl-CoA synthase [EC:2.3.1.199] | (RefSeq) KCS17; 3-ketoacyl-CoA synthase 17	0.582575	0.2059	1.44342
AT4G34520	KCS18	K15397|0|ath:AT4G34520|K15397 3-ketoacyl-CoA synthase [EC:2.3.1.199] | (RefSeq) KCS18; 3-ketoacyl-CoA synthase 18	7.93989	9.30082	17.9128
AT5G24430	--	--	6.15133	5.77133	15.4474
AT5G49480	CP1	--	13.1644	12.079	38.3359
ath00591 Linoleic acid metabolism
AT3G22400	LOX5	K15718|0|ath:AT3G22400|K15718 linoleate 9S-lipoxygenase [EC:1.13.11.58] | (RefSeq) LOX5; PLAT/LH2 domain-containing lipoxygenase family protein	4.16487	3.8586	10.3038
AT1G72520	LOX4	K00454|0|ath:AT1G72520|K00454 lipoxygenase [EC:1.13.11.12] | (RefSeq) LOX4; PLAT/LH2 domain-containing lipoxygenase family protein	9.234	7.43646	111.655
AT1G17420	LOX3	K00454|0|ath:AT1G17420|K00454 lipoxygenase [EC:1.13.11.12] | (RefSeq) LOX3; lipoxygenase 3	31.5325	33.6336	95.5894
ath02010 ABC transporters
AT4G28630	ABCB23	K05663|0|ath:AT4G28630|K05663 mitochondrial ABC transporter ATM | (RefSeq) ABCB23; ABC transporter of the mitochondrion 1	0.898716	0.544086	1.66557
AT1G02520	ABCB11	K05658|0|ath:AT1G02520|K05658 ATP-binding cassette, subfamily B (MDR/TAP), member 1 [EC:3.6.3.44] | (RefSeq) ABCB11; P-glycoprotein 11	0.629601	0.65495	1.78329
AT4G28620	ABCB24	K05663|0|ath:AT4G28620|K05663 mitochondrial ABC transporter ATM | (RefSeq) ABCB24; ABC transporter of the mitochondrion 2	0	0	1.34127
AT2G47000	ABCB4	K05658|0|ath:AT2G47000|K05658 ATP-binding cassette, subfamily B (MDR/TAP), member 1 [EC:3.6.3.44] | (RefSeq) ABCB4; ATP binding cassette subfamily B4	7.38912	6.13161	13.8095
ath01210 2-Oxocarboxylic acid metabolism
AT1G16410	CYP79F1	K12154|0|ath:AT1G16410|K12154 cytochrome P450 family 79 subfamily F polypeptide 1 [EC:1.14.13.-] | (RefSeq) CYP79F1; cytochrome p450 79f1	30.648	23.3909	5.4802
AT4G13770	CYP83A1	K12156|0|ath:AT4G13770|K12156 cytochrome P450 family 83 subfamily A polypeptide 1 [EC:1.14.-.-] | (RefSeq) CYP83A1; cytochrome P450, family 83, subfamily A, polypeptide 1	62.8894	33.913	13.8873
AT5G23010	MAM1	K15741|0|ath:AT5G23010|K15741 methylthioalkylmalate synthase 1 [EC:2.3.3.-] | (RefSeq) MAM1; methylthioalkylmalate synthase 1	98.4485	57.7356	23.2019
AT3G58740	CSY1	K01647|0|ath:AT3G58740|K01647 citrate synthase [EC:2.3.3.1] | (RefSeq) CSY1; citrate synthase 1	0.925716	0.707903	2.35446
AT3G58990	IPMI1	K01704|0|ath:AT3G58990|K01704 3-isopropylmalate/(R)-2-methylmalate dehydratase small subunit [EC:4.2.1.33 4.2.1.35] | (RefSeq) IPMI1; isopropylmalate isomerase 1	16.6817	8.75265	4.05384
AT4G39950	CYP79B2	K11812|0|ath:AT4G39950|K11812 tryptophan N-monooxygenase [EC:1.14.13.125] | (RefSeq) CYP79B2; cytochrome P450, family 79, subfamily B, polypeptide 2	0	1.91673	14.3832
ath04016 MAPK signaling pathway - plant
AT2G38470	WRKY33	K13424|0|ath:AT2G38470|K13424 WRKY transcription factor 33 | (RefSeq) WRKY33; WRKY DNA-binding protein 33	12.404	9.41803	79.4854
AT2G41110	CAM2	K02183|4.24272e-98|eus:EUTSA_v10002103mg|K02183 calmodulin | (RefSeq) hypothetical protein	9.45964	8.05954	19.1808
AT5G45870	PYL12	K14496|8.20851e-92|ath:AT5G45870|K14496 abscisic acid receptor PYR/PYL family | (RefSeq) PYL12; PYR1-like 12	5.07115	5.17733	9.83469
AT3G18690	MKS1	K20725|1.95176e-131|ath:AT3G18690|K20725 MAP kinase substrate 1 | (RefSeq) MKS1; MAP kinase substrate 1	3.68672	2.69468	15.7346
AT5G47910	RBOHD	K13447|0|ath:AT5G47910|K13447 respiratory burst oxidase [EC:1.6.3.- 1.11.1.-] | (RefSeq) RBOHD; respiratory burst oxidase homologue D	7.82107	8.21298	20.9855
AT5G63310	NDPK2	K00940|9.16063e-150|ath:AT5G63310|K00940 nucleoside-diphosphate kinase [EC:2.7.4.6] | (RefSeq) NDPK2; nucleoside diphosphate kinase 2	6.24746	5.47182	1.47216
AT1G32640	MYC2	K13422|0|ath:AT1G32640|K13422 transcription factor MYC2 | (RefSeq) MYC2; Basic helix-loop-helix (bHLH) DNA-binding family protein	27.4079	17.3094	73.2024
AT4G23550	WRKY29	K13426|0|ath:AT4G23550|K13426 WRKY transcription factor 29 | (RefSeq) WRKY29; WRKY family transcription factor	0.856006	0.732138	3.83151
ath00073 Cutin, suberine and wax biosynthesis
AT3G44540	FAR4	K13356|0|ath:AT3G44540|K13356 alcohol-forming fatty acyl-CoA reductase [EC:1.2.1.84] | (RefSeq) FAR4; fatty acid reductase 4	1.27003	1.24706	2.76225
AT5G23190	CYP86B1	K15402|0|ath:AT5G23190|K15402 fatty acid omega-hydroxylase [EC:1.14.-.-] | (RefSeq) CYP86B1; cytochrome P450, family 86, subfamily B, polypeptide 1	6.8318	4.56923	19.3614
AT5G63560	FACT	--	5.03105	2.76596	16.0621
AT5G58860	CYP86A1	K15401|0|ath:AT5G58860|K15401 fatty acid omega-hydroxylase [EC:1.14.-.-] | (RefSeq) CYP86A1; cytochrome P450, family 86, subfamily A, polypeptide 1	1.61663	1.18375	3.31242
ath00430 Taurine and hypotaurine metabolism
AT2G02010	GAD4	K01580|0|ath:AT2G02010|K01580 glutamate decarboxylase [EC:4.1.1.15] | (RefSeq) GAD4; glutamate decarboxylase 4	3.26764	3.8612	8.66868
AT4G39650	GGT2	K18592|0|ath:AT4G39650|K18592 gamma-glutamyltranspeptidase / glutathione hydrolase / leukotriene-C4 hydrolase [EC:2.3.2.2 3.4.19.13 3.4.19.14] | (RefSeq) GGT2; gamma-glutamyl transpeptidase 2	0.310305	0.105166	1.4718
AT4G39640	GGT1	K18592|0|ath:AT4G39640|K18592 gamma-glutamyltranspeptidase / glutathione hydrolase / leukotriene-C4 hydrolase [EC:2.3.2.2 3.4.19.13 3.4.19.14] | (RefSeq) GGT1; gamma-glutamyl transpeptidase 1	4.86611	4.81052	47.8457
ath04146 Peroxisome
AT5G23310	FSD3	K04564|3.76271e-179|ath:AT5G23310|K04564 superoxide dismutase, Fe-Mn family [EC:1.15.1.1] | (RefSeq) FSD3; Fe superoxide dismutase 3	10.0065	11.3886	3.14667
AT1G49430	LACS2	K01897|0|ath:AT1G49430|K01897 long-chain acyl-CoA synthetase [EC:6.2.1.3] | (RefSeq) LACS2; long-chain acyl-CoA synthetase 2	1.46503	0.739493	5.72963
AT3G44540	FAR4	K13356|0|ath:AT3G44540|K13356 alcohol-forming fatty acyl-CoA reductase [EC:1.2.1.84] | (RefSeq) FAR4; fatty acid reductase 4	1.27003	1.24706	2.76225
AT4G34900	XDH2	K00106|0|ath:AT4G34900|K00106 xanthine dehydrogenase/oxidase [EC:1.17.1.4 1.17.3.2] | (RefSeq) XDH2; xanthine dehydrogenase 2	0.664824	0.369402	1.64096
AT1G64400	LACS3	K01897|0|ath:AT1G64400|K01897 long-chain acyl-CoA synthetase [EC:6.2.1.3] | (RefSeq) LACS3; AMP-dependent synthetase and ligase family protein	0.227554	0.172861	0.59301
AT1G77590	LACS9	K01897|0|ath:AT1G77590|K01897 long-chain acyl-CoA synthetase [EC:6.2.1.3] | (RefSeq) LACS9; long chain acyl-CoA synthetase 9	1.75738	1.3344	3.26837
ath00061 Fatty acid biosynthesis
AT1G64400	LACS3	K01897|0|ath:AT1G64400|K01897 long-chain acyl-CoA synthetase [EC:6.2.1.3] | (RefSeq) LACS3; AMP-dependent synthetase and ligase family protein	0.227554	0.172861	0.59301
AT1G49430	LACS2	K01897|0|ath:AT1G49430|K01897 long-chain acyl-CoA synthetase [EC:6.2.1.3] | (RefSeq) LACS2; long-chain acyl-CoA synthetase 2	1.46503	0.739493	5.72963
AT5G15530	BCCP2	K02160|4.27783e-147|ath:AT5G15530|K02160 acetyl-CoA carboxylase biotin carboxyl carrier protein | (RefSeq) BCCP2; biotin carboxyl carrier protein 2	2.01586	1.7307	3.72432
AT1G77590	LACS9	K01897|0|ath:AT1G77590|K01897 long-chain acyl-CoA synthetase [EC:6.2.1.3] | (RefSeq) LACS9; long chain acyl-CoA synthetase 9	1.75738	1.3344	3.26837
ath04075 Plant hormone signal transduction
AT4G32280	IAA29	K14484|4.11447e-147|ath:AT4G32280|K14484 auxin-responsive protein IAA | (RefSeq) IAA29; indole-3-acetic acid inducible 29	0	0.34602	2.10744
AT3G15540	IAA19	K14484|1.31521e-139|ath:AT3G15540|K14484 auxin-responsive protein IAA | (RefSeq) IAA19; indole-3-acetic acid inducible 19	3.50445	1.91352	7.93159
AT5G45870	PYL12	K14496|8.20851e-92|ath:AT5G45870|K14496 abscisic acid receptor PYR/PYL family | (RefSeq) PYL12; PYR1-like 12	5.07115	5.17733	9.83469
AT3G17600	IAA31	K14484|8.00022e-64|ath:AT3G17600|K14484 auxin-responsive protein IAA | (RefSeq) IAA31; indole-3-acetic acid inducible 31	2.92735	1.57454	6.20653
AT1G09530	PIF3	K12126|0|ath:AT1G09530|K12126 phytochrome-interacting factor 3 | (RefSeq) PIF3; phytochrome interacting factor 3	6.28132	6.13309	2.38733
AT2G14960	GH3.1	K14487|0|ath:AT2G14960|K14487 auxin responsive GH3 gene family | (RefSeq) GH3.1; Auxin-responsive GH3 family protein	0.211853	0.314071	1.98893
AT2G23170	GH3.3	K14487|0|ath:AT2G23170|K14487 auxin responsive GH3 gene family | (RefSeq) GH3.3; Auxin-responsive GH3 family protein	247.595	218.214	600.777
AT2G47750	GH3.9	K14487|0|ath:AT2G47750|K14487 auxin responsive GH3 gene family | (RefSeq) GH3.9; putative indole-3-acetic acid-amido synthetase GH3.9	18.6172	13.4201	35.2548
AT1G15580	IAA5	K14484|1.66169e-115|ath:AT1G15580|K14484 auxin-responsive protein IAA | (RefSeq) IAA5; indole-3-acetic acid inducible 5	0.560267	0.141454	2.12364
AT1G32640	MYC2	K13422|0|ath:AT1G32640|K13422 transcription factor MYC2 | (RefSeq) MYC2; Basic helix-loop-helix (bHLH) DNA-binding family protein	27.4079	17.3094	73.2024
AT5G42750	BKI1	K14499|7.93563e-164|ath:AT5G42750|K14499 BRI1 kinase inhibitor 1 | (RefSeq) BKI1; BRI1 kinase inhibitor 1	3.00445	2.73234	1.11636
ath00592 alpha-Linolenic acid metabolism
AT2G06050	OPR3	K05894|0|ath:AT2G06050|K05894 12-oxophytodienoic acid reductase [EC:1.3.1.42] | (RefSeq) OPR3; oxophytodienoate-reductase 3	11.8775	5.28951	25.5416
AT3G25770	AOC2	K10525|2.26045e-180|ath:AT3G25770|K10525 allene oxide cyclase [EC:5.3.99.6] | (RefSeq) AOC2; allene oxide cyclase 2	1.00697	1.64289	0.294015
AT1G72520	LOX4	K00454|0|ath:AT1G72520|K00454 lipoxygenase [EC:1.13.11.12] | (RefSeq) LOX4; PLAT/LH2 domain-containing lipoxygenase family protein	9.234	7.43646	111.655
AT1G17420	LOX3	K00454|0|ath:AT1G17420|K00454 lipoxygenase [EC:1.13.11.12] | (RefSeq) LOX3; lipoxygenase 3	31.5325	33.6336	95.5894
